# Supplementary material for: Mesenteric Lymphatic B Cells Migrate to the Intestine and Aggravate DSS-Induced Colitis via the CXCR5–CXCL13 Axis
Source: Biology (Basel). 2024 May 6;13(5):322. doi: 10.3390/biology13050322 (PMC11117591; doi:10.3390/biology13050322)
Supplement: Supplementary file 1 [file biology-13-00322-s001.zip]

Archive with 1 entries (1 files):
- biology-2963277-supplementary.pdf
